# Supplementary material for: Emergence and Progression of Behavioral Motor Deficits and Skeletal Muscle Atrophy across the Adult Lifespan of the Rat
Source: Biology (Basel). 2023 Aug 28;12(9):1177. doi: 10.3390/biology12091177 (PMC10526071; doi:10.3390/biology12091177)
Supplement: Supplementary file 1 [file biology-12-01177-s001.zip]

Archive with 1 entries (1 files):
- biology-2520057-supplementary.pdf
